# Supplementary material for: Marker-Assisted Selection of Jacalin-Related Lectin Genes OsJRL45 and OsJRL40 Derived from Sea Rice 86 Enhances Salt Tolerance in Rice
Source: Int J Mol Sci. 2024 Oct 10;25(20):10912. doi: 10.3390/ijms252010912 (PMC11507410; doi:10.3390/ijms252010912)
Supplement: Supplementary file 1 [file ijms-25-10912-s001.zip]

Archive with 1 entries (1 files):
- ijms-3234811-supplementary.pdf
